# Supplementary material for: The Impact of Gut Microbiota Changes on Methotrexate-Induced Neurotoxicity in Developing Young Rats
Source: Biomedicines. 2024 Apr 19;12(4):908. doi: 10.3390/biomedicines12040908 (PMC11048417; doi:10.3390/biomedicines12040908)
Supplement: Supplementary file 1 [file biomedicines-12-00908-s001.zip]

Archive with 1 entries (1 files):
- biomedicines-2936219-supplementary.pdf
